# Supplementary material for: Functional annotation of rare structural variation in the human brain
Source: Nat Commun. 2020 Jun 12;11:2990. doi: 10.1038/s41467-020-16736-1 (PMC7293301; doi:10.1038/s41467-020-16736-1)
Supplement: Supplementary file 3 — Supplementary Data 1 [file 41467_2020_16736_MOESM3_ESM.xlsx]

## Sheet: Supplementary Table 4
Id	Chr	Start	End	Length	MAF	Num Genes	Intol Genes	Exon	Enhancer	Promoter	Predicted Expression	Regulatory Disruption	ClinGen Overlap	Length Rank	Num Genes Rank	MAF Rank	Intol Genes Rank	Regulatory Disruption Rank
gnomAD_v2_DEL_22_214009	22	18935000	21466000	2531000	0.000145	130	3	129.079	203	130	-331.52	-67.6787	1	8	11	15850	38	1
gnomAD_v2_DEL_17_187955	17	30657307	33838598	3181291	9.3e-05	97	4	96.5519	28	94.6545	-257.151	-42.3341	0	6	25	12818	9	2
gnomAD_v2_DEL_16_180592	16	29578000	30200000	622000	0.000148	46	2	44.9746	173	46	-99.3366	-41.8894	1	99	72	15905	62	3
gnomAD_v2_DEL_2_25301	2	119820000	123792000	3972000	4.7e-05	54	0	54	6	54	-152.437	-32.2121	0.556087	4	55	10771	7910	4
gnomAD_v2_DEL_10_134265	10	123721898	126209916	2488018	4.7e-05	44	4	42.8482	9	44	-108.601	-27.5253	0.423571	10	75	6784	7	5
gnomAD_v2_DEL_2_23275	2	85889000	87236000	1347000	4.7e-05	38	1	36.3185	373	37	-91.9161	-26.6724	1	29	85	7196	1807	6
gnomAD_v2_DEL_5_75073	5	159698170	166152496	6454326	4.7e-05	52	0	51.3864	4	52	-173.939	-26.2212	1	1	61	6510	17829	7
gnomAD_v2_DEL_2_26095	2	130754220	133138212	2383992	9.3e-05	125	6	124.99	108	125	-309.982	-22.8865	0.245269	12	14	13794	2	8
gnomAD_v2_DEL_17_188212	17	34812000	36251000	1439000	0.000141	39	1	39	1	39	-88.6631	-18.9926	1	25	83	15759	299	9
gnomAD_v2_DEL_3_34441	3	3525000	7816000	4291000	4.7e-05	36	1	35.2072	46	36	-102.799	-17.6098	0.808712	3	88	1213	1481	10
gnomAD_v2_DEL_8_110384	8	82680857	87501720	4820863	4.7e-05	61	5	59.7355	37	60	-180.421	-17.2118	0.366137	2	52	9347	3	11
gnomAD_v2_DEL_1_9021	1	145383000	145623000	240000	0.000142	16	0	15.0327	117	16.717	-32.4791	-15.58	0.67665	386	157	15767	17645	12
gnomAD_v2_DEL_19_198666	19	1764730	2071821	307091	4.7e-05	23	0	21.8908	112	21	-46.8532	-14.9395	0.202071	273	121	41	8427	13
gnomAD_v2_DEL_2_24758	2	111387000	113121000	1734000	4.7e-05	39	0	39	23	39	-92.2736	-14.4604	1	18	84	9183	12237	14
gnomAD_v2_DEL_16_180520	16	28820500	29051500	231000	0.000244	23	0	21.9654	9	22	-44.4446	-13.2979	1	404	113	17060	11435	15
gnomAD_v2_DEL_X_225201	X	154179800	154551050	371250	9.4e-05	13	0	12.1548	0	12	-24.7986	-12.3776	1	203	178	14308	4918	16
gnomAD_v2_DEL_2_33135	2	234552582	235494274	941692	4.7e-05	30	2	29.5923	1	28	-63.7467	-11.2975	0.117129	52	106	7352	72	17
gnomAD_v2_DEL_3_42083	3	108352740	111211030	2858290	4.7e-05	36	1	34.3645	0	34	-89.2248	-11.0237	0.231494	7	90	8217	1740	18
gnomAD_v2_DEL_4_54698	4	74843756	75997747	1153991	4.7e-05	23	3	23	0	23	-50.6626	-10.9	0.428186	37	118	3954	41	19
gnomAD_v2_DEL_4_52780	4	47874000	48666000	792000	4.7e-05	14	0	13.567	0	13	-28.7829	-10.7041	0	67	172	5230	11767	20
gnomAD_v2_DEL_7_95648	7	62491653	64942895	2451242	4.7e-05	122	3	122	3	122	-302.757	-10.274	0.182126	11	18	84	36	21
gnomAD_v2_DEL_17_186772	17	14093500	15486000	1392500	0.000234	36	2	34.3865	35	33	-78.9402	-10.1708	1	27	92	16984	140	22
gnomAD_v2_DEL_4_62582	4	186403730	187918355	1514625	4.7e-05	28	2	27.8987	8	27	-64.1785	-9.85894	1	24	108	9163	83	23
gnomAD_v2_DEL_1_6536	1	84762783	85491963	729180	4.7e-05	16	1	14.7236	0	14.633	-31.3043	-9.56051	0.059724	79	150	8568	501	24
gnomAD_v2_DEL_22_214219	22	21052000	21466000	414000	4.7e-05	26	1	24.0896	35	25	-50.9662	-9.39101	1	173	111	5422	667	25
gnomAD_v2_DEL_16_179438	16	15461000	16217000	756000	0.000144	18	0	16.9475	16	18	-37.6372	-9.35438	1	76	142	15841	10803	26
gnomAD_v2_DEL_2_23423	2	88029000	89072000	1043000	8.8e-05	31	2	29.3818	6	30	-64.629	-9.20722	0.00542619	45	105	12101	157	27
gnomAD_v2_DEL_22_214168	22	20709000	21036000	327000	0.000176	19	0	18.6374	42	18	-38.7206	-9.19375	0.467944	249	137	15992	6692	28
gnomAD_v2_DEL_17_188179	17	34058749	34328565	269816	4.7e-05	26	1	24.4846	0	22	-48.9802	-9.18566	0	331	110	9264	458	29
gnomAD_v2_DEL_X_222685	X	101940515	102432287	491772	4.7e-05	24	0	23.1037	0	23	-47.7267	-8.9311	0.103647	129	112	8391	5861	30
gnomAD_v2_DEL_1_354	1	2398000	2616100	218100	6e-05	14	1	13.7889	145	12	-30.3145	-8.8255	0.132066	436	176	12082	1647	31
gnomAD_v2_DEL_21_213606	21	47575200	48102200	527000	5e-05	21	3	20.0296	60	21	-43.2465	-8.8216	0.593081	118	128	11687	46	32
gnomAD_v2_DEL_15_171959	15	29084000	30375200	1291200	4.8e-05	22	1	20.179	267	21	-52.0301	-8.6116	0.362376	33	124	11000	1063	33
gnomAD_v2_DEL_13_158190	13	37267644	37768435	500791	4.7e-05	18	1	17.9149	0	17	-36.8295	-8.59032	0.0815159	126	144	1348	1689	34
gnomAD_v2_DEL_16_178005	16	2989845	3129791	139946	4.7e-05	22	3	20.7373	11	20	-41.2102	-8.58467	0.186154	771	123	2732	33	35
gnomAD_v2_DEL_18_196259	18	54533639	55332520	798881	4.7e-05	17	1	14.5949	0	15	-31.5569	-8.49725	0.208996	66	146	8453	1184	36
gnomAD_v2_DEL_15_171782	15	26891000	28566000	1675000	4.7e-05	21	0	20.2012	35	20	-50.0872	-8.46537	0.509944	19	125	8100	9340	37
gnomAD_v2_DEL_10_133722	10	116030341	117443667	1413326	4.7e-05	15	0	14.3074	0	14	-32.4885	-8.27125	0.45213	26	163	1274	15121	38
gnomAD_v2_DEL_19_201601	19	22060000	23100000	1040000	9.4e-05	52	1	52	0	52	-113.334	-8.16487	0	46	58	14364	1250	39
gnomAD_v2_DEL_1_9290	1	150162000	150293000	131000	4.8e-05	10	0	10	5	10.5375	-20.1354	-7.64316	0.00126963	829	238	11094	19109	40
gnomAD_v2_DEL_Y_225654	Y	20611900	23801500	3189600	9.3e-05	68	1	68	0	67.2865	-178.76	-7.60459	0.372925	5	44	12782	1758	41
gnomAD_v2_DEL_16_179962	16	21943000	22357000	414000	0.000235	11	1	11	22	11	-23.1165	-7.42084	0.886271	172	225	16997	542	42
gnomAD_v2_DEL_15_177335	15	100984000	101616000	632000	4.7e-05	21	0	20.0072	9	20	-42.4141	-7.38312	0.251622	97	130	7899	16180	43
gnomAD_v2_DEL_7_101984	7	143513900	143879500	365600	0.00014	20	1	18.3807	2	19.9465	-38.0706	-7.36636	0.256853	211	134	15620	1602	44
gnomAD_v2_DEL_X_218215	X	6782909	8073133	1290224	0.000233	8	0	8	0	8	-17.8645	-7.22897	1	34	288	16770	9948	45
gnomAD_v2_DEL_15_172161	15	31151900	32240300	1088400	4.7e-05	17	0	17	129	17	-43.0492	-7.07754	0.835192	41	149	7067	9207	46
gnomAD_v2_DEL_4_54439	4	71159075	71287217	128142	0.000373	4	0	4	0	4	-7.93718	-7.00282	0.018682	856	759	17661	6845	47
gnomAD_v2_DEL_16_180476	16	28353000	28610100	257100	9.9e-05	15	3	15	0	14.835	-30.141	-6.97583	0.2647	351	161	14691	12	48
gnomAD_v2_DEL_2_26073	2	130474475	131320198	845723	9.3e-05	53	2	53	12	53	-114.05	-6.90943	0.0870094	61	57	12855	106	49
gnomAD_v2_DEL_18_193004	18	6839500	8715000	1875500	4.7e-05	34	1	32.7099	8	33	-78.1793	-6.87465	0.213962	16	95	9843	1194	50
gnomAD_v2_DEL_13_159112	13	50567002	51538041	971039	4.7e-05	16	0	15.7974	5	16	-34.352	-6.82793	0.356697	50	159	2929	18671	51
gnomAD_v2_DEL_7_102606	7	150316778	150497346	180568	0.00014	8	1	7.69126	0	7.9275	-15.45	-6.76644	0.0443009	557	324	15355	233	52
gnomAD_v2_DEL_11_145167	11	124409754	124575279	165525	4.7e-05	8	0	8	8	8.738	-16.4487	-6.65411	0.155998	617	310	3143	4771	53
gnomAD_v2_DEL_16_185100	16	89979000	90108000	129000	5e-05	14	1	12.4795	86	11	-25.9072	-6.65189	0	850	171	11605	189	54
gnomAD_v2_DEL_5_73757	5	140477000	140581000	104000	4.8e-05	13	2	12.5291	0	13	-24.8922	-6.61118	0.0148889	1058	180	10861	52	55
gnomAD_v2_DEL_15_171377	15	22798000	23225000	427000	0.001817	11	0	11	11	11	-22.6985	-6.35617	0.937763	164	212	19392	6801	56
gnomAD_v2_DEL_12_146228	12	2932157	3210940	278783	4.7e-05	13	0	11.698	18	12	-24.0627	-6.17457	0.0734577	320	181	10045	7581	57
gnomAD_v2_DEL_16_184276	16	84424713	84980301	555588	4.7e-05	12	2	11.9719	0	11	-24.6871	-6.14596	0.342606	112	192	5638	82	58
gnomAD_v2_DEL_1_16340	1	248469040	248768529	299489	0.000326	19	4	19	0	19	-38.2269	-6.08758	0.0864255	285	138	17396	6	59
gnomAD_v2_DEL_7_101929	7	142661512	143009261	347749	4.7e-05	14	2	14	12	14.128	-29.0377	-6.01926	0.244312	226	170	10179	94	60
gnomAD_v2_DEL_5_73793	5	140891098	140893142	2044	4.7e-05	21	0	6.44875	0	0	-11.6335	-5.97923	0.000292625	11889	129	8745	5991	61
gnomAD_v2_DEL_20_205584	20	113742	185027	71285	4.7e-05	4	0	4	0	4	-7.8885	-5.91637	0.25988	1483	753	6180	18577	62
gnomAD_v2_DEL_1_1322	1	12881671	13049979	168308	0.006835	13	4	12.5	0	12	-24.847	-5.79311	0.0307732	607	190	20082	8	63
gnomAD_v2_DEL_21_213416	21	45990957	46157837	166880	4.7e-05	17	2	16.042	0	17	-32.0187	-5.65236	0.0931574	613	147	6928	150	64
gnomAD_v2_DEL_16_185017	16	89696564	89881487	184923	4.7e-05	10	2	9.72399	66	8	-20.4301	-5.62037	0	538	243	592	162	65
gnomAD_v2_DEL_12_149352	12	40033621	41346618	1312997	4.7e-05	15	0	14.2954	0	14	-32.1451	-5.57707	0.297207	31	162	8848	13703	66
gnomAD_v2_DEL_2_23761	2	95800000	96096000	296000	4.7e-05	9	0	8.08186	9	9	-16.6883	-5.57397	0.00153993	289	253	8719	5101	67
gnomAD_v2_DEL_6_85302	6	108195600	108540283	344683	4.7e-05	14	0	13.1399	0	13	-26.7288	-5.45176	0.111094	233	174	882	8124	68
gnomAD_v2_DEL_11_135596	11	1709000	1836000	127000	5e-05	11	0	11	51	10.2635	-22.6405	-5.42561	0.100761	861	207	11517	12064	69
gnomAD_v2_DEL_10_135299	10	135116433	135187312	70879	0.00014	10	0	9.16302	14	9.0595	-18.2512	-5.30008	0.0619125	1488	239	14986	1856	70
gnomAD_v2_DEL_2_26222	2	131978162	132761872	783710	4.7e-05	46	3	44.8827	20	43	-95.8511	-5.28844	0.0806294	70	71	2021	32	71
gnomAD_v2_DEL_10_128838	10	48295000	48761000	466000	4.7e-05	8	0	7.61385	6	7	-15.8835	-5.25377	0.0913041	143	304	9368	4881	72
gnomAD_v2_DEL_8_106093	8	22444583	22502147	57564	4.7e-05	6	1	5.66264	45.4025	4	-11.6779	-5.21835	0.00505298	1736	448	8924	217	73
gnomAD_v2_DEL_1_13415	1	210165000	210892000	727000	4.7e-05	9	0	8.20357	0	7	-17.2527	-4.92237	0.590756	80	251	4538	15428	74
gnomAD_v2_DEL_11_135889	11	4582149	4691221	109072	4.7e-05	7	2	7	0	7	-13.8615	-4.83188	0	998	381	2682	109	75
gnomAD_v2_DEL_17_185793	17	3535374	3588226	52852	4.7e-05	9	0	6.4398	16	7	-13.0841	-4.83143	0.0165371	1863	271	7769	7147	76
gnomAD_v2_DEL_1_9113	1	146797000	147390000	593000	0.000233	14	0	14	0	14	-29.1733	-4.82957	0.65163	103	177	16908	16353	77
gnomAD_v2_DEL_2_30428	2	197613360	198101276	487916	4.7e-05	8	0	7.01441	3	6	-14.553	-4.82022	0.121048	132	282	10519	12845	78
gnomAD_v2_DEL_9_118737	9	34598460	34640253	41793	4.7e-05	5	0	4.04767	0	5	-8.13753	-4.70711	0.0130223	2191	575	7227	8266	79
gnomAD_v2_DEL_15_175344	15	75118988	75168017	49029	4.7e-05	4	0	3.24266	39	2	-6.885	-4.66007	0.0298731	1971	857	1489	12397	80
gnomAD_v2_DEL_1_16265	1	247834124	248083549	249425	4.7e-05	14	2	13.457	0	13.6145	-27.0385	-4.45397	0.0719782	363	169	9155	133	81
gnomAD_v2_DEL_2_32756	2	229831721	230681293	849572	4.7e-05	7	0	6.78129	2	6	-14.6305	-4.38223	0.105671	60	326	932	18614	82
gnomAD_v2_DEL_7_94329	7	44482439	44631118	148679	4.7e-05	7	0	6.18471	14	7	-12.8456	-4.37775	0.023601	716	362	9547	20136	83
gnomAD_v2_DEL_Y_225761	Y	24435700	25505000	1069300	0.008839	27	0	27	0	27	-58.7719	-4.35348	0.361484	42	109	20197	18184	84
gnomAD_v2_DEL_8_114898	8	143920690	144157548	236858	4.7e-05	10	2	9.88191	43	9	-20.9949	-4.35043	0.0974334	391	240	7556	134	85
gnomAD_v2_DEL_2_24889	2	113718133	113893352	175219	9.3e-05	9	2	9	0	9	-17.8861	-4.33651	0.000911573	578	259	14004	88	86
gnomAD_v2_DEL_17_188883	17	42627900	42765000	137100	9.6e-05	7	0	6.73357	0	6	-13.2577	-4.2883	0.149045	784	349	14536	6403	87
gnomAD_v2_DEL_11_135921	11	4954871	5233023	278152	4.7e-05	23	4	22.854	0	22	-45.9455	-4.25307	0	322	117	44	5	88
gnomAD_v2_DEL_15_173680	15	52264815	52551409	286594	4.7e-05	13	0	12.7977	3	11.594	-25.8193	-4.21315	0.0493133	305	185	1258	2782	89
gnomAD_v2_DEL_9_123625	9	125153025	125346950	193925	4.7e-05	10	2	9.62689	0	9	-19.1395	-4.20753	0.076601	501	227	1811	91	90
gnomAD_v2_DEL_9_123636	9	125316005	125433480	117475	9.3e-05	7	2	6.44334	0	6	-12.7128	-4.18198	0.046403	941	334	12123	97	91
gnomAD_v2_DEL_12_148215	12	27284500	27796000	511500	9.3e-05	11	0	9.83577	15	10	-20.7179	-4.0694	1	121	223	12957	17221	92
gnomAD_v2_DEL_7_102591	7	150255776	150400912	145136	4.7e-05	6	1	6	0	6	-11.9276	-3.97587	0.0356079	739	467	6892	1026	93
gnomAD_v2_DEL_11_144875	11	119196079	119215662	19583	4.7e-05	5	0	4.32796	6	2.02	-8.20499	-3.96312	0.00124078	3457	518	7189	11103	94
gnomAD_v2_DEL_9_121605	9	97195000	97543000	348000	4.7e-05	7	0	5.98965	0	6	-12.2072	-3.95261	0.101064	223	380	3280	8466	95
gnomAD_v2_DEL_20_209948	20	54977966	55090030	112064	4.7e-05	7	0	5.63646	0	5	-11.0989	-3.94165	0.0315299	981	359	5733	5599	96
gnomAD_v2_DEL_10_131296	10	81617800	81985375	367575	4.7e-05	19	0	19	27	19	-39.2601	-3.9317	0.0505845	207	140	5322	10756	97
gnomAD_v2_DEL_16_179946	16	21594700	21748000	153300	0.000934	7	0	6.61936	35	7	-13.953	-3.85257	0.0201846	687	339	18837	10696	98
gnomAD_v2_DEL_16_178209	16	4422228	4498195	75967	4.7e-05	4	0	2.25253	71	3	-5.79451	-3.8384	0.0896021	1413	827	8771	2072	99
gnomAD_v2_DEL_17_188794	17	41443000	41687000	244000	4.8e-05	11	0	10.1943	10	11	-20.9238	-3.82958	0.0325262	373	215	11182	2962	100
