# Supplementary material for: Functional annotation of rare structural variation in the human brain
Source: Nat Commun. 2020 Jun 12;11:2990. doi: 10.1038/s41467-020-16736-1 (PMC7293301; doi:10.1038/s41467-020-16736-1)
Supplement: Supplementary file 4 — Supplementary Data 2 [file 41467_2020_16736_MOESM4_ESM.xlsx]

## Sheet: Supplementary Data 2
Id	Chr	Start	End	Length	MAF	Num Genes	Intol Genes	Exon	Enhancer	Promoter	Predicted Expression	Regulatory Disruption	ClinGen Overlap	Length Rank	Num Genes Rank	MAF Rank	Intol Genes Rank	Regulatory Disruption Rank
gnomAD_v2_DUP_5_15058	5	39131458	67637618	28506160	4.9e-05	347	4	346.528	91	347	4344.9	748.327	1	1	1	5719	30	1
gnomAD_v2_DUP_11_33737	11	84827860	92033952	7206092	4.9e-05	121	1	120.135	12	121	487.573	61.5029	0.134376	2	4	5139	991	2
gnomAD_v2_DUP_14_39185	14	50724321	53837159	3112838	4.9e-05	79	1	78.1982	38	79	188.746	41.7217	0.0986042	8	10	3116	1346	3
gnomAD_v2_DUP_9_29283	9	139326315	140275796	949481	4.9e-05	87	11	86.3336	1440	86	118.027	38.0738	0.294759	97	7	2501	2	4
gnomAD_v2_DUP_22_52852	22	37381892	38500309	1118417	4.9e-05	56	1	55.8081	250	55	90.7143	30.6546	0.12185	68	19	4561	321	5
gnomAD_v2_DUP_21_51439	21	29228620	32468243	3239623	4.9e-05	87	7	87	6	87	213.552	23.7488	0.280463	6	8	2490	8	6
gnomAD_v2_DUP_1_2549	1	160818700	161413150	594450	4.7e-05	43	0	42.0985	45	43	59.5846	23.696	0.032531	273	30	414	4862	7
gnomAD_v2_DUP_7_22017	7	72833850	74058000	1224150	9.4e-05	32	1	32	211	32	53.5383	23.1086	1	55	54	6319	1114	8
gnomAD_v2_DUP_9_29356	9	140036219	140618497	582278	4.9e-05	36	1	34.8669	369.342	35	49.3975	21.711	0.45984	283	42	2792	1145	9
gnomAD_v2_DUP_17_46183	17	79906988	80794330	887342	9.8e-05	56	2	54.9627	211	55.0605	81.7194	19.9866	0.218329	110	20	6650	70	10
gnomAD_v2_DUP_16_43032	16	29827000	30205000	378000	4.7e-05	31	1	29.0175	158	29.971	40.2987	19.315	0.70375	601	56	1409	1343	11
gnomAD_v2_DUP_12_35610	12	55650132	56280160	630028	4.9e-05	46	6	46	33	46	65.3826	17.5711	0.226438	246	24	2469	11	12
gnomAD_v2_DUP_15_40492	15	24937500	28008000	3070500	0.00014	120	0	119.178	26	119	287.645	16.7879	1	9	5	7524	1687	13
gnomAD_v2_DUP_17_44397	17	1485414	2431916	946502	4.9e-05	45	3	44.3333	359	45	66.2406	16.5488	0.573234	98	27	4818	54	14
gnomAD_v2_DUP_2_5699	2	96726700	97813000	1086300	4.7e-05	39	2	38.1487	368	39	57.1701	15.4061	0.221884	72	35	492	83	15
gnomAD_v2_DUP_5_17277	5	179103531	180092516	988985	4.9e-05	32	0	32	185	32	50.1605	15.2037	0.555206	87	53	5436	10616	16
gnomAD_v2_DUP_8_24622	8	21714962	22391227	676265	4.9e-05	25	0	24.8084	226	25	33.5167	14.4374	0.501934	220	96	2912	6936	17
gnomAD_v2_DUP_3_8844	3	53081392	54249627	1168235	4.9e-05	26	0	24.586	57	26.687	50.5389	14.4151	0	60	91	3553	3563	18
gnomAD_v2_DUP_21_51738	21	45370461	46078405	707944	4.9e-05	50	2	49.8159	310	48	68.4615	13.3983	0.150224	204	22	4011	120	19
gnomAD_v2_DUP_1_1152	1	44473602	45303007	829405	4.9e-05	38	0	37.3503	224	37	56.0918	13.1507	0.111879	132	39	3017	5225	20
gnomAD_v2_DUP_13_38409	13	113251354	114529536	1278182	4.9e-05	35	3	33.5406	312	34	53.1754	12.2297	0.773612	51	44	4348	60	21
gnomAD_v2_DUP_11_32431	11	18133425	18936070	802645	4.9e-05	43	2	43	0	43	63.8149	11.3223	0.042905	146	28	3329	121	22
gnomAD_v2_DUP_7_21062	7	32726588	35070337	2343749	4.9e-05	41	0	39.2734	2	39	84.8582	11.1944	0.452612	12	32	4736	10752	23
gnomAD_v2_DUP_7_23149	7	143492765	144477621	984856	4.9e-05	39	1	38.4485	2	36.3115	59.2424	10.86	0.217739	88	34	4558	759	24
gnomAD_v2_DUP_11_32267	11	4640331	5290171	649840	4.9e-05	56	10	54.7447	0	54	77.9916	10.6457	0.127466	231	21	4872	3	25
gnomAD_v2_DUP_17_45446	17	44957094	45748956	791862	4.9e-05	29	1	27.8634	21	28	42.8895	10.1579	0.0205652	155	68	5051	986	26
gnomAD_v2_DUP_17_45881	17	71827922	72691000	863078	0.000637	28	0	26.2619	97	27	41.0895	10.083	0.0657052	118	77	9521	8828	27
gnomAD_v2_DUP_8_26598	8	144488702	144886307	397605	4.9e-05	31	1	30.4877	73	30	42.4112	10.0627	0.0347085	560	57	3583	1263	28
gnomAD_v2_DUP_X_55713	X	100713783	101593309	879526	4.8e-05	28	3	27.9233	0	27	41.9582	9.87575	0.225787	112	81	2150	56	29
gnomAD_v2_DUP_1_3889	1	247959953	248686955	727002	0.000539	42	4	42	0	42	60.8896	9.82647	0.203777	192	31	9394	23	30
gnomAD_v2_DUP_4_12950	4	122666831	123632075	965244	4.9e-05	14	0	14	2	14	21.6497	9.68953	0.0239412	94	281	2418	11076	31
gnomAD_v2_DUP_8_24529	8	16579053	17873572	1294519	4.9e-05	24	2	23.3825	33	24	39.3318	9.65784	0.168024	49	110	3962	233	32
gnomAD_v2_DUP_2_7020	2	189493457	190809233	1315776	4.9e-05	26	2	24.62	0	26	42.8256	9.57912	0.0211219	45	90	4236	73	33
gnomAD_v2_DUP_X_54386	X	17795000	18906000	1111000	4.7e-05	15	0	15	10.3644	15	24.3859	9.29126	1	69	255	676	9055	34
gnomAD_v2_DUP_18_46345	18	353340	1855621	1502281	4.9e-05	36	0	35.0824	2	36	62.7317	9.11835	0.440337	29	43	4639	10134	35
gnomAD_v2_DUP_12_34969	12	26637782	27836895	1199113	4.9e-05	22	0	21.2849	15	22	35.322	9.11548	0.176309	57	118	2905	2700	36
gnomAD_v2_DUP_17_46013	17	76092239	76465993	373754	4.9e-05	24	0	22.8657	124	22	28.5042	9.0896	0.0754108	614	107	2929	11190	37
gnomAD_v2_DUP_14_39455	14	73984520	74526186	541666	4.9e-05	34	1	32.0621	115	33	43.4186	9.06062	0.0121728	331	47	4458	750	38
gnomAD_v2_DUP_11_32082	11	717201	926263	209062	9.8e-05	21	2	18.8473	118	20	24.1275	9.05746	0.0657439	1210	134	7116	78	39
gnomAD_v2_DUP_1_2687	1	171533469	172923559	1390090	4.9e-05	29	0	27.5864	0	28	48.3519	9.03338	0.0877805	39	66	2868	4554	40
gnomAD_v2_DUP_1_3895	1	248070033	248787097	717064	9.8e-05	43	4	43	0	43	62.169	8.60168	0.200991	198	29	6882	24	41
gnomAD_v2_DUP_17_45177	17	35033000	36090500	1057500	9.6e-05	27	0	26.5819	1	26	42.5378	8.54075	0.812562	76	86	6511	3785	42
gnomAD_v2_DUP_9_28415	9	93944484	95194573	1250089	4.9e-05	29	0	27.596	6	28	46.6331	8.51698	0.0493855	52	75	2892	6826	43
gnomAD_v2_DUP_17_44798	17	15934800	16627200	692400	4.7e-05	31	0	28.44	104	30	45.1673	8.48645	0.225507	210	58	170	8098	44
gnomAD_v2_DUP_19_49881	19	58902000	59118900	216900	4.9e-05	27	0	26.5062	10	26	32.8271	8.27852	0.08592	1169	84	4316	7984	45
gnomAD_v2_DUP_17_45971	17	74456327	75011803	555476	4.9e-05	29	3	28.7479	93	28	39.298	8.2207	0.0783438	310	71	2460	36	46
gnomAD_v2_DUP_11_34082	11	111863945	112299942	435997	4.9e-05	28	0	26.6995	0	27	36.0689	8.20456	0.0588221	482	78	3325	7358	47
gnomAD_v2_DUP_X_55287	X	71051504	71790344	738840	4.8e-05	17	0	16.85	6	16	24.2144	8.05834	0.107685	187	208	2089	4753	48
gnomAD_v2_DUP_1_2228	1	145372000	145592000	220000	0.000327	16	0	16	117	16	18.3865	8.0166	0.587411	1148	217	8911	6655	49
gnomAD_v2_DUP_19_48660	19	21928491	23378220	1449729	4.9e-05	71	2	70.1533	0	71	122.999	7.9002	0.158753	36	13	3712	210	50
gnomAD_v2_DUP_9_28995	9	132381207	132732472	351265	4.9e-05	16	0	15.3543	78	14	19.5569	7.77338	0.04647	676	237	4199	11217	51
gnomAD_v2_DUP_7_22330	7	88146368	90168305	2021937	9.8e-05	25	0	24.0294	0	25	48.5029	7.69871	0	16	99	6690	2790	52
gnomAD_v2_DUP_16_43656	16	75180153	76022332	842179	4.9e-05	30	4	30	53	30	44.1248	7.6812	0.0477066	126	63	3705	26	53
gnomAD_v2_DUP_17_44759	17	14097000	15486650	1389650	0.000186	36	2	34.313	35	33	59.9996	7.57466	1	40	41	8131	186	54
gnomAD_v2_DUP_3_10604	3	185113000	185749000	636000	4.7e-05	13	0	12.7793	6	12	18.5715	7.54461	0.242991	242	314	864	6844	55
gnomAD_v2_DUP_1_61	1	866197	1180551	314354	9.8e-05	29	4	27.8039	220	27	34.6772	7.47776	0.746044	793	74	6966	18	56
gnomAD_v2_DUP_4_12073	4	56828561	57670971	842410	4.9e-05	22	1	21.722	2	21.4855	32.9108	7.46249	0.104205	125	120	3409	1330	57
gnomAD_v2_DUP_11_32468	11	21372600	23436000	2063400	9.3e-05	22	0	20.4602	0	20	41.7535	7.41825	0.0654113	15	119	6114	8976	58
gnomAD_v2_DUP_3_9748	3	122280165	123057304	777139	4.9e-05	16	0	14.6245	31	15	21.9663	7.35458	0.00820708	164	226	4471	2792	59
gnomAD_v2_DUP_1_2708	1	173517000	173916000	399000	4.7e-05	18	0	17.1989	0	17	22.8245	7.2577	0.0251958	555	190	381	8848	60
gnomAD_v2_DUP_6_18602	6	73936058	74735891	799833	4.9e-05	31	1	30.4468	6	31.7175	46.0299	7.20965	0	149	55	5014	884	61
gnomAD_v2_DUP_17_44352	17	1140458	1472702	332244	4.9e-05	11	0	10.0134	1	10	13.2375	7.10127	1	732	465	3456	5311	62
gnomAD_v2_DUP_2_4783	2	41498040	43350527	1852487	4.9e-05	32	2	32	69	32	60.5487	7.06962	1	19	50	2508	201	63
gnomAD_v2_DUP_9_28539	9	101344772	102426277	1081505	4.9e-05	19	0	17.9234	2	18	29.0699	6.88735	0.0862012	74	160	2983	2803	64
gnomAD_v2_DUP_20_50325	20	24995893	26182641	1186748	0.000196	32	1	31.1325	27	31	50.9267	6.8614	0.158693	58	49	8319	1246	65
gnomAD_v2_DUP_17_45026	17	26517014	26775312	258298	4.9e-05	38	0	37.4109	15	37	47.2545	6.82259	0.00401766	979	37	2692	6930	66
gnomAD_v2_DUP_22_52698	22	30667005	30900811	233806	4.9e-05	21	1	20.9413	26	20	25.9141	6.8006	0.0333405	1087	135	4735	1132	67
gnomAD_v2_DUP_9_29402	9	140352828	140863066	510238	4.9e-05	14	0	12.2187	72	14	18.4649	6.77933	1	377	267	3405	9813	68
gnomAD_v2_DUP_9_27182	9	26680966	27607027	926061	4.9e-05	20	3	20	0	20	30.66	6.75409	0.050234	101	147	2349	52	69
gnomAD_v2_DUP_1_2053	1	109977364	110184878	207514	4.9e-05	13	0	13	7	13	16.0863	6.685	0.0132997	1230	309	3971	6875	70
gnomAD_v2_DUP_X_56488	X	153411000	153622000	211000	9.5e-05	11	0	9.86733	31	10	12.994	6.65824	0.729965	1198	451	6412	3759	71
gnomAD_v2_DUP_9_26751	9	50675	1670652	1619977	4.9e-05	27	2	27	32	27	48.352	6.63924	1	24	85	2635	137	72
gnomAD_v2_DUP_5_14243	5	432151	919355	487204	0.000147	19	2	18.6641	121	18	24.865	6.571	0.297601	403	161	7833	226	73
gnomAD_v2_DUP_7_20838	7	19132974	20624922	1491948	4.9e-05	22	1	21.8888	0	22	38.6027	6.55166	0.1502	32	121	2552	1002	74
gnomAD_v2_DUP_9_28432	9	95454728	96167086	712358	4.9e-05	17	1	17	16	17	24.6658	6.49436	0.128102	203	201	3534	543	75
gnomAD_v2_DUP_X_54969	X	54927332	55374664	447332	9.5e-05	18	2	18	0	18	24.1257	6.49286	0.0709307	455	175	6467	220	76
gnomAD_v2_DUP_5_17023	5	171633200	172488112	854912	4.9e-05	29	0	28.0545	381	29	37.9607	6.42258	0.091695	121	69	5620	9163	77
gnomAD_v2_DUP_9_28999	9	132549592	132987442	437850	4.9e-05	13	0	12.1359	66	13	16.5787	6.40463	0.0579246	476	302	2787	4674	78
gnomAD_v2_DUP_19_49554	19	52271767	52617740	345973	0.000392	18	0	15.9756	0	16	21.1133	6.39047	0.0467117	705	187	9061	3730	79
gnomAD_v2_DUP_17_45628	17	57165321	57693851	528530	4.9e-05	20	1	19.2059	21	20	26.736	6.36395	0.0589702	348	143	3602	642	80
gnomAD_v2_DUP_19_48001	19	4339885	4577030	237145	4.9e-05	24	1	22.9782	38	23	28.4825	6.32429	0.31426	1075	104	5405	1432	81
gnomAD_v2_DUP_17_46041	17	76649383	77059909	410526	4.9e-05	12	0	12	27	12	16.1893	6.2888	0.0828302	524	390	5374	9250	82
gnomAD_v2_DUP_20_50853	20	55859838	56531739	671901	4.9e-05	17	1	17	6	17	24.5326	6.27183	0.0946343	223	212	2948	688	83
gnomAD_v2_DUP_2_6857	2	176911719	177016101	104382	4.9e-05	12	0	10.4702	0	12	13.277	6.26336	0	2228	365	3297	6031	84
gnomAD_v2_DUP_16_43605	16	71887554	72508154	620600	4.9e-05	22	0	20.9936	0	19	29.104	6.15704	0.0381847	257	117	3483	5345	85
gnomAD_v2_DUP_11_32824	11	46472798	46827604	354806	4.9e-05	11	0	10.4831	45	10	13.3311	6.12103	0.0148247	661	409	3550	7789	86
gnomAD_v2_DUP_18_47100	18	51026225	52514743	1488518	4.9e-05	18	0	15.7196	0	17	29.4747	6.1112	0.0552831	33	173	2598	4939	87
gnomAD_v2_DUP_20_49926	20	748902	1301892	552990	4.9e-05	12	0	10.9013	0	11	15.3866	6.10809	0.277049	319	385	5453	2133	88
gnomAD_v2_DUP_19_47872	19	2198578	2338093	139515	4.9e-05	14	2	13.0896	21	13	15.7905	6.0863	0.054872	1746	271	2830	122	89
gnomAD_v2_DUP_2_7388	2	220056100	220181500	125400	4.9e-05	13	0	13	41	13	15.6134	5.95681	0.00702553	1922	310	5102	1604	90
gnomAD_v2_DUP_5_15484	5	64756246	65269007	512761	9.8e-05	14	0	12.1865	34	14	17.2076	5.84974	0.00695869	373	286	6552	6456	91
gnomAD_v2_DUP_20_49922	20	571000	948000	377000	0.00014	9	0	8.86421	4	8	11.2909	5.84784	0.401803	604	595	7565	2780	92
gnomAD_v2_DUP_18_47169	18	56589122	57509182	920060	4.9e-05	19	0	18.6206	4	18	28.3614	5.81708	0.0341708	105	164	5333	3575	93
gnomAD_v2_DUP_1_2377	1	150411480	150688820	277340	4.9e-05	17	0	16.7687	131	15	20.1114	5.72553	0.0362715	910	207	5177	5978	94
gnomAD_v2_DUP_14_38656	14	20482027	20904877	422850	9.8e-05	31	3	31	0	30.906	41.4133	5.71744	0.029664	500	59	7209	58	95
gnomAD_v2_DUP_17_45136	17	31958510	32937775	979265	4.9e-05	28	1	25.966	2	27	42.3291	5.70919	0.0152318	91	79	5473	1421	96
gnomAD_v2_DUP_6_17991	6	34442848	34846833	403985	4.9e-05	16	0	15.541	33	14	19.7087	5.69782	0	540	232	4991	2510	97
gnomAD_v2_DUP_17_45224	17	37157512	37511789	354277	9.8e-05	16	0	15.7994	24	15	20.5703	5.69634	0.0245109	666	239	7277	9387	98
gnomAD_v2_DUP_19_49807	19	56792637	57274439	481802	4.9e-05	38	1	36.5896	0	37	50.074	5.67645	0.180281	406	38	4126	1476	99
gnomAD_v2_DUP_X_55943	X	118879598	119007006	127408	9.5e-05	6	0	5.68799	0	5.6075	6.90135	5.63936	0.00379584	1892	1180	6465	10167	100
